# Supplementary material for: ﻿Vacciniumbangliangense, a new species of Ericaceae from limestone areas in Guangxi, China
Source: PhytoKeys. 2022 Apr 11;194:23–31. doi: 10.3897/phytokeys.194.81018 (PMC9016033; doi:10.3897/phytokeys.194.81018)
Supplement: XML Treatment for Vaccinium bangliangense [file phytokeys.194.81018-treatment1.xml]

<!DOCTYPE tp:taxon-treatment
  PUBLIC "-//TaxonX//DTD Taxonomic Treatment Publishing DTD v0 20100105//EN" "tax-treatment-NSO.dtd">
<tp:taxon-treatment xmlns:tp="http://www.plazi.org/taxpub"><tp:treatment-meta><kwd-group><label>Taxon classification</label><kwd>
              <named-content content-type="kingdom">Plantae</named-content>
            </kwd><kwd>
              <named-content content-type="order">Ericales</named-content>
            </kwd><kwd>
              <named-content content-type="family">Ericaceae</named-content>
            </kwd></kwd-group><mixed-citation publication-type="journal"><person-group><name><surname>Huang</surname><given-names>Yu-Song</given-names></name><name><surname>Nong</surname><given-names>Shi-Yue</given-names></name><name><surname>Li</surname><given-names>Xing-Kang</given-names></name><name><surname>Xie</surname><given-names>Gao</given-names></name><name><surname>Tong</surname><given-names>Yi-Hua</given-names></name></person-group><article-title>﻿<italic><tp:taxon-name><tp:taxon-name-part taxon-name-part-type="genus" reg="Vaccinium">Vaccinium</tp:taxon-name-part><tp:taxon-name-part taxon-name-part-type="species" reg="bangliangense">bangliangense</tp:taxon-name-part></tp:taxon-name></italic>, a new species of <tp:taxon-name><tp:taxon-name-part taxon-name-part-type="family">Ericaceae</tp:taxon-name-part></tp:taxon-name> from limestone areas in Guangxi, China</article-title><source>PhytoKeys</source><day>11</day><month>04</month><year>2022</year><volume>194</volume><fpage>23</fpage><lpage>31</lpage><pub-id pub-id-type="doi">10.3897/phytokeys.194.81018</pub-id></mixed-citation></tp:treatment-meta><tp:nomenclature><label>﻿</label><tp:taxon-name>
            <object-id xmlns:xlink="http://www.w3.org/1999/xlink" content-type="arpha" xlink:type="simple">75D5DB9D-0C26-579D-9F27-E754C438A255</object-id>
            <tp:taxon-name-part taxon-name-part-type="genus" reg="Vaccinium">Vaccinium</tp:taxon-name-part>
            <tp:taxon-name-part taxon-name-part-type="species" reg="bangliangense">bangliangense</tp:taxon-name-part>
            <object-id xmlns:xlink="http://www.w3.org/1999/xlink" content-type="ipni" xlink:type="simple">urn:lsid:ipni.org:names:77296991-1</object-id>
          </tp:taxon-name><tp:taxon-authority>Y.S. Huang &amp; Y.H. Tong</tp:taxon-authority><tp:taxon-status xmlns:xlink="http://www.w3.org/1999/xlink" xlink:type="simple">sp. nov.</tp:taxon-status><xref ref-type="fig" rid="F1">Figs 1</xref><xref ref-type="fig" rid="F2">, 2A–C</xref><xref ref-type="fig" rid="F3">, 3A, B</xref><xref ref-type="fig" rid="F4">, 4</xref></tp:nomenclature><tp:treatment-sec sec-type="diagnosis" id="SECID0EPJAC"><title>Diagnosis.</title><p><italic><tp:taxon-name><tp:taxon-name-part taxon-name-part-type="genus" reg="Vaccinium">Vaccinium</tp:taxon-name-part><tp:taxon-name-part taxon-name-part-type="species" reg="bangliangense">bangliangense</tp:taxon-name-part></tp:taxon-name></italic> Y.S. Huang &amp; Y.H. Tong belongs to <tp:taxon-name><tp:taxon-name-part taxon-name-part-type="genus" reg="Vaccinium">V.</tp:taxon-name-part><tp:taxon-name-part taxon-name-part-type="infraspecific-rank">section</tp:taxon-name-part><tp:taxon-name-part taxon-name-part-type="section" reg="Conchophyllum">Conchophyllum</tp:taxon-name-part></tp:taxon-name><xref ref-type="bibr" rid="B13">Sleumer (1941)</xref> and is morphologically similar to <italic><tp:taxon-name><tp:taxon-name-part taxon-name-part-type="genus" reg="Vaccinium">V.</tp:taxon-name-part><tp:taxon-name-part taxon-name-part-type="species" reg="pseudotonkinense">pseudotonkinense</tp:taxon-name-part></tp:taxon-name></italic> Sleumer and <italic><tp:taxon-name><tp:taxon-name-part taxon-name-part-type="genus" reg="Vaccinium">V.</tp:taxon-name-part><tp:taxon-name-part taxon-name-part-type="species" reg="sciaphilum">sciaphilum</tp:taxon-name-part></tp:taxon-name></italic> C.Y. Wu in having small and dense obovate leaf blades with a retuse apex, hairy young branches and calyx and campanulate corollas, but can be distinguished from the former by basal glands on leaf blade margin at 0.3–0.8 mm (vs. 2.6–4 mm, Fig. <xref ref-type="fig" rid="F3">3C</xref>) distance from petiole, inflorescence with very short peduncle or up to 5 mm long (vs. very short, Fig. <xref ref-type="fig" rid="F2">2E</xref>), calyx lobes with ciliolate margin and a gland at apex (vs. with ciliate and glandular margin and without a gland at apex, Fig. <xref ref-type="fig" rid="F3">3D</xref>) and, from the latter, by inflorescence with very short peduncle or up to 5 mm long (vs. very short, Fig. <xref ref-type="fig" rid="F2">2G</xref>), longer (5–7 mm vs. ca. 3 mm) and glabrous (vs. densely pubescent, Fig. <xref ref-type="fig" rid="F2">2G</xref>) pedicel, glabrous or sparsely villous (vs. densely hispid) calyx tube, glabrous or sparsely pubescent (vs. densely hispid, Fig. <xref ref-type="fig" rid="F3">3F</xref>) calyx lobes with a gland at apex (vs. without a gland at apex, Fig. <xref ref-type="fig" rid="F2">2I</xref>) and densely villous (vs. glabrous) filaments. A detailed morphological comparison amongst the three species is summarised in Table <xref ref-type="table" rid="T1">1</xref>.</p><table-wrap id="T1" position="float" orientation="portrait"><label>Table 1.</label><caption><p>A morphological comparison of key characters of <italic><tp:taxon-name><tp:taxon-name-part taxon-name-part-type="genus" reg="Vaccinium">Vaccinium</tp:taxon-name-part><tp:taxon-name-part taxon-name-part-type="species" reg="bangliangense">bangliangense</tp:taxon-name-part></tp:taxon-name></italic>, <italic><tp:taxon-name><tp:taxon-name-part taxon-name-part-type="genus" reg="Vaccinium">V.</tp:taxon-name-part><tp:taxon-name-part taxon-name-part-type="species" reg="sciaphilum">sciaphilum</tp:taxon-name-part></tp:taxon-name></italic> and <italic><tp:taxon-name><tp:taxon-name-part taxon-name-part-type="genus" reg="Vaccinium">V.</tp:taxon-name-part><tp:taxon-name-part taxon-name-part-type="species" reg="pseudotonkinense">pseudotonkinense</tp:taxon-name-part></tp:taxon-name></italic>.</p></caption><table id="TID0EPTAE" rules="all"><tbody><tr><th rowspan="1" colspan="1">Character</th><th rowspan="1" colspan="1">
                    <italic>
                      <tp:taxon-name><tp:taxon-name-part taxon-name-part-type="genus" reg="Vaccinium">V.</tp:taxon-name-part><tp:taxon-name-part taxon-name-part-type="species" reg="bangliangense">bangliangense</tp:taxon-name-part></tp:taxon-name>
                    </italic>
                  </th><th rowspan="1" colspan="1">
                    <italic>
                      <tp:taxon-name><tp:taxon-name-part taxon-name-part-type="genus" reg="Vaccinium">V.</tp:taxon-name-part><tp:taxon-name-part taxon-name-part-type="species" reg="pseudotonkinense">pseudotonkinense</tp:taxon-name-part></tp:taxon-name>
                    </italic>
                  </th><th rowspan="1" colspan="1">
                    <italic>
                      <tp:taxon-name><tp:taxon-name-part taxon-name-part-type="genus" reg="Vaccinium">V.</tp:taxon-name-part><tp:taxon-name-part taxon-name-part-type="species" reg="sciaphilum">sciaphilum</tp:taxon-name-part></tp:taxon-name>
                    </italic>
                  </th></tr><tr><td rowspan="1" colspan="1">Distance of basal gland from petiole</td><td rowspan="1" colspan="1">0.3–0.8 mm</td><td rowspan="1" colspan="1">2.6–4 mm</td><td rowspan="1" colspan="1">0.8–1.7 mm</td></tr><tr><td rowspan="1" colspan="1">Inflorescence</td><td rowspan="1" colspan="1">2-flowered or solitary, peduncle very short or 3–5 mm long</td><td rowspan="1" colspan="1">solitary, sometimes 2-flowered, peduncle very short</td><td rowspan="1" colspan="1">solitary, sometimes 2-flowered, peduncle very short</td></tr><tr><td rowspan="1" colspan="1">Pedicel</td><td rowspan="1" colspan="1">5–7 mm long, glabrous</td><td rowspan="1" colspan="1">ca. 4 mm long, glabrous</td><td rowspan="1" colspan="1">ca. 3 mm long, densely pubescent</td></tr><tr><td rowspan="1" colspan="1">Calyx tube</td><td rowspan="1" colspan="1">glabrous or sparsely villous</td><td rowspan="1" colspan="1">glabrous or sparsely pubescent</td><td rowspan="1" colspan="1">densely hispid</td></tr><tr><td rowspan="1" colspan="1">Calyx lobes</td><td rowspan="1" colspan="1">glabrous or sparsely pubescent abaxially, margin ciliolate, apex with a gland</td><td rowspan="1" colspan="1">glabrous or sparsely pubescent abaxially, margin ciliate and glandular, apex without a gland</td><td rowspan="1" colspan="1">densely hispid abaxially, margin ciliate, apex without a gland</td></tr><tr><td rowspan="1" colspan="1">Corolla lobes</td><td rowspan="1" colspan="1">pubescent abaxially at apex</td><td rowspan="1" colspan="1">glabrous</td><td rowspan="1" colspan="1">glabrous</td></tr><tr><td rowspan="1" colspan="1">Filaments</td><td rowspan="1" colspan="1">densely villous, ca. 2 mm long</td><td rowspan="1" colspan="1">sparsely pilose, ca. 1 mm long</td><td rowspan="1" colspan="1">glabrous, ca. 1 mm long</td></tr><tr><td rowspan="1" colspan="1">Ratio of anther thecae and tubule</td><td rowspan="1" colspan="1">1:2</td><td rowspan="1" colspan="1">1:2</td><td rowspan="1" colspan="1">1:1</td></tr></tbody></table></table-wrap><fig id="F1" position="float" orientation="portrait"><object-id xmlns:xlink="http://www.w3.org/1999/xlink" content-type="doi" xlink:type="simple">10.3897/phytokeys.194.81018.figure1</object-id><object-id xmlns:xlink="http://www.w3.org/1999/xlink" content-type="arpha" xlink:type="simple">BA7DE3D3-9CA0-5F6C-BCFA-E307EA1E8798</object-id><label>Figure 1.</label><caption><p><italic><tp:taxon-name><tp:taxon-name-part taxon-name-part-type="genus" reg="Vaccinium">Vaccinium</tp:taxon-name-part><tp:taxon-name-part taxon-name-part-type="species" reg="bangliangense">bangliangense</tp:taxon-name-part></tp:taxon-name></italic><bold>A</bold> habitat <bold>B</bold> habit <bold>C</bold> young branch, showing the leaves with a sparsely villous margin <bold>D</bold> fruiting branch <bold>E</bold> flowering branch with tinged reddish flowers <bold>F</bold> inflorescence borne on leafless old stem with yellowish-green flowers <bold>G</bold> flower (lateral view) <bold>H</bold> flower (vertical view) <bold>I</bold> flower bud <bold>J, K</bold> flowers with opened corolla <bold>L</bold> flower with corolla and stamens removed <bold>M</bold> bracteole <bold>N</bold> transection of ovary <bold>O</bold> calyx tube and disc <bold>P</bold> androecium and adaxial (left), lateral (middle) and abaxial (right) view of a stamen <bold>Q</bold> infructescence <bold>R</bold> seeds. Scale bars: 5 mm (<bold>G–I, P, Q</bold>); 1 mm (<bold>M–O, R</bold>).</p></caption><graphic xmlns:xlink="http://www.w3.org/1999/xlink" xlink:href="phytokeys-194-023-g001.jpg" position="float" orientation="portrait" xlink:type="simple" id="oo_671064.jpg"><uri content-type="original_file" xlink:type="simple">https://binary.pensoft.net/fig/671064</uri></graphic></fig></tp:treatment-sec><tp:treatment-sec sec-type="material" id="SECID0ENEAE"><title>Type.</title><p>China. Guangxi Zhuang Autonomous Region: Baise City, Jingxi City, Renzhuang Town, Bangliang protection station, campsite of Huitun, 850 m a.s.l., 2 June 2021, <italic>S.Y. Nong &amp; P. Yang ZYA00199</italic> (holotype: <named-content xmlns:xlink="http://www.w3.org/1999/xlink" content-type="dwc:institutional_code" xlink:title="South China Botanical Garden" xlink:href="http://grbio.org/institution/south-china-botanical-garden" xlink:type="simple">IBSC</named-content>!; isotypes: <named-content xmlns:xlink="http://www.w3.org/1999/xlink" content-type="dwc:institutional_code" xlink:title="Guangxi Institute of Botany" xlink:href="http://grbio.org/institution/guangxi-institute-botany" xlink:type="simple">IBK</named-content>!, <named-content xmlns:xlink="http://www.w3.org/1999/xlink" content-type="dwc:institutional_code" xlink:title="South China Botanical Garden" xlink:href="http://grbio.org/institution/south-china-botanical-garden" xlink:type="simple">IBSC</named-content>!).</p><fig id="F2" position="float" orientation="portrait"><object-id xmlns:xlink="http://www.w3.org/1999/xlink" content-type="doi" xlink:type="simple">10.3897/phytokeys.194.81018.figure2</object-id><object-id xmlns:xlink="http://www.w3.org/1999/xlink" content-type="arpha" xlink:type="simple">198904B8-9695-5F7D-A5B9-6ACBEA82481B</object-id><label>Figure 2.</label><caption><p><bold>A–C</bold><italic><tp:taxon-name><tp:taxon-name-part taxon-name-part-type="genus" reg="Vaccinium">Vaccinium</tp:taxon-name-part><tp:taxon-name-part taxon-name-part-type="species" reg="bangliangense">bangliangense</tp:taxon-name-part></tp:taxon-name></italic><bold>A</bold> flowering branch with tinged reddish flowers <bold>B</bold> flowering branch with yellowish-green flowers <bold>C</bold> fruiting branch <bold>D–F</bold><italic><tp:taxon-name><tp:taxon-name-part taxon-name-part-type="genus" reg="Vaccinium">V.</tp:taxon-name-part><tp:taxon-name-part taxon-name-part-type="species" reg="pseudotonkinense">pseudotonkinense</tp:taxon-name-part></tp:taxon-name></italic><bold>D</bold> flowering branch with opened flower <bold>E</bold> flowering branch with unopened flower <bold>F</bold> fruiting branch <bold>G–I</bold><italic><tp:taxon-name><tp:taxon-name-part taxon-name-part-type="genus" reg="Vaccinium">V.</tp:taxon-name-part><tp:taxon-name-part taxon-name-part-type="species" reg="sciaphilum">sciaphilum</tp:taxon-name-part></tp:taxon-name></italic><bold>G</bold> flowering branch <bold>H</bold> leafy branch <bold>I</bold> fruiting branch. All by Yi-Hua Tong, except <bold>G</bold> by Xin-Xin Zhu.</p></caption><graphic xmlns:xlink="http://www.w3.org/1999/xlink" xlink:href="phytokeys-194-023-g002.jpg" position="float" orientation="portrait" xlink:type="simple" id="oo_671065.jpg"><uri content-type="original_file" xlink:type="simple">https://binary.pensoft.net/fig/671065</uri></graphic></fig></tp:treatment-sec><tp:treatment-sec sec-type="description" id="SECID0EJHAE"><title>Description.</title><p>Small evergreen shrubs, 10–20 cm tall, usually epilithic, sometimes epiphytic on tree trunks. Stem ascending, with long creeping rhizomes. Roots with bead-like swellings 1–3 cm in diam. Young branches brownish-red, grey when older, densely white villous, glabrescent. Leaves dense; petiole 1–2 mm long, red, adaxially sparsely pubescent, glabrescent, abaxially glabrous; blades obovate or broadly obovate, 1–1.7 × 0.6–1.2 cm, leathery, adaxially near margin sparsely villous when young, glabrescent, abaxially sparsely brown glandular hispidulous, base cuneate, basal gland 1 per side, at 0.3–0.8 mm distance from petiole, margin entire, revolute, apex obtuse, slightly retuse; mid-vein impressed adaxially, raised abaxially; lateral veins 2–4 pairs, flat and inconspicuous or impressed adaxially, raised abaxially. Inflorescence shortly racemose, 2-flowered or solitary, axillary or borne on leafless old stems; peduncle very short or 3–5 mm long, base with several bracts, glabrous or sparsely white villous on distal part; bracts ovate, 0.5–1 mm long, ca. 0.5 mm wide, margin ciliolate, apex glandular; pedicel 5–7 mm long, glabrous, thickening towards the apex, articulate with the calyx tube; bracteoles 2, adnate to 1–3 mm above the pedicle base, triangular-ovate, ca. 1 × 0.5 mm, margin ciliolate, apex glandular; calyx tube green or purple green, obconical, ca. 1.5 × 2 mm, glabrous or sparsely villous; calyx limb divided nearly to the base; lobes 5, triangular-ovate, ca. 2 × 1.5 mm, both surfaces glabrous or sparsely pubescent abaxially, margin ciliolate, apex glandular; corolla yellowish-green or tinged reddish, broadly campanulate, ca. 9 × 5 mm, both surfaces glabrous, 5-lobed; lobes triangular-ovate, apical part reflexed, apex acute, pubescent abaxially, glabrous adaxially; stamens 10, 5.5–6 mm long; filaments white, tinged reddish in reddish flowers, flat, incurved, ca. 2 mm long, densely villous; anthers yellow, 4–5 mm long, thecae ca. 1.5 mm long, tubules 3–3.5 mm long, with 2 spurs at the base abaxially, spurs ca. 1.3 mm long, interlocked (that is: the spurs on antesepalous stamens extending laterally outside of antepetalous anthers and strongly overlapping with spurs of next antesepalous stamens, those on antepetalous anthers strongly hooked outward below spurs of antesepalous stamens); disc yellowish, annular, glabrous; style greenish, tinged reddish in reddish flowers, cylindrical, ca. 6.5 mm long, glabrous, stigma truncate; ovary pseudo-10-locular, each locule with several ovules. Berry globose, ca. 8 mm in diam., glabrous, greenish when young, white when mature, fruiting calyx persistent, narrowly triangular-ovate and slightly inflexed; seeds reniform, ventrally compressed, 1.5–2 mm long, testa brownish, cells elongated, with thickened anticlinal walls.</p><fig id="F3" position="float" orientation="portrait"><object-id xmlns:xlink="http://www.w3.org/1999/xlink" content-type="doi" xlink:type="simple">10.3897/phytokeys.194.81018.figure3</object-id><object-id xmlns:xlink="http://www.w3.org/1999/xlink" content-type="arpha" xlink:type="simple">81FC9F6A-F358-5F4A-9F6D-D89989863B42</object-id><label>Figure 3.</label><caption><p><bold>A, B</bold><italic><tp:taxon-name><tp:taxon-name-part taxon-name-part-type="genus" reg="Vaccinium">Vaccinium</tp:taxon-name-part><tp:taxon-name-part taxon-name-part-type="species" reg="bangliangense">bangliangense</tp:taxon-name-part></tp:taxon-name></italic><bold>A</bold> basal gland <bold>B</bold> calyx, arrows showing apical glands <bold>C, D</bold><italic><tp:taxon-name><tp:taxon-name-part taxon-name-part-type="genus" reg="Vaccinium">V.</tp:taxon-name-part><tp:taxon-name-part taxon-name-part-type="species" reg="pseudotonkinense">pseudotonkinense</tp:taxon-name-part></tp:taxon-name></italic><bold>C</bold> basal gland <bold>D</bold> calyx, showing lobes with a ciliate and glandular margin <bold>E, F</bold><italic><tp:taxon-name><tp:taxon-name-part taxon-name-part-type="genus" reg="Vaccinium">V.</tp:taxon-name-part><tp:taxon-name-part taxon-name-part-type="species" reg="sciaphilum">sciaphilum</tp:taxon-name-part></tp:taxon-name></italic><bold>E</bold> basal gland <bold>F</bold> calyx. Scale bars: 2 mm.</p></caption><graphic xmlns:xlink="http://www.w3.org/1999/xlink" xlink:href="phytokeys-194-023-g003.jpg" position="float" orientation="portrait" xlink:type="simple" id="oo_671066.jpg"><uri content-type="original_file" xlink:type="simple">https://binary.pensoft.net/fig/671066</uri></graphic></fig></tp:treatment-sec><tp:treatment-sec sec-type="phenology" id="SECID0EOJAE"><title>Phenology.</title><p><italic><tp:taxon-name><tp:taxon-name-part taxon-name-part-type="genus" reg="Vaccinium">Vaccinium</tp:taxon-name-part><tp:taxon-name-part taxon-name-part-type="species" reg="bangliangense">bangliangense</tp:taxon-name-part></tp:taxon-name></italic> was observed flowering from May to June and fruiting from August to October (and up to January of the following year in indoor cultivated plants).</p><fig id="F4" position="float" orientation="portrait"><object-id xmlns:xlink="http://www.w3.org/1999/xlink" content-type="doi" xlink:type="simple">10.3897/phytokeys.194.81018.figure4</object-id><object-id xmlns:xlink="http://www.w3.org/1999/xlink" content-type="arpha" xlink:type="simple">BCB36791-B07A-55E5-9344-72D3DBA9A8D3</object-id><label>Figure 4.</label><caption><p><italic><tp:taxon-name><tp:taxon-name-part taxon-name-part-type="genus" reg="Vaccinium">Vaccinium</tp:taxon-name-part><tp:taxon-name-part taxon-name-part-type="species" reg="bangliangense">bangliangense</tp:taxon-name-part></tp:taxon-name></italic><bold>A</bold> SEM micrograph of seed <bold>B</bold> elongated cells of testa. Scale bars: 100 μm.</p></caption><graphic xmlns:xlink="http://www.w3.org/1999/xlink" xlink:href="phytokeys-194-023-g004.jpg" position="float" orientation="portrait" xlink:type="simple" id="oo_671067.jpg"><uri content-type="original_file" xlink:type="simple">https://binary.pensoft.net/fig/671067</uri></graphic></fig></tp:treatment-sec><tp:treatment-sec sec-type="etymology" id="SECID0E2KAE"><title>Etymology.</title><p>The specific epithet is derived from the type locality, Bangliang Gibbon National Nature Reserve of Guangxi, China. The Chinese name is given as “ 邦亮越橘 (pinyin: bāng liàng yuè jú)”.</p></tp:treatment-sec><tp:treatment-sec sec-type="distribution" id="SECID0EALAE"><title>Distribution and habitat.</title><p>Thus far, <italic><tp:taxon-name><tp:taxon-name-part taxon-name-part-type="genus" reg="Vaccinium">Vaccinium</tp:taxon-name-part><tp:taxon-name-part taxon-name-part-type="species" reg="bangliangense">bangliangense</tp:taxon-name-part></tp:taxon-name></italic> was found only in Bangliang Gibbon National Nature Reserve of Guangxi, China. It usually grows on rocks of limestone hillside or peak at an elevation from 850–900 m, sometimes on the trunks of <italic><tp:taxon-name><tp:taxon-name-part taxon-name-part-type="genus" reg="Pistacia">Pistacia</tp:taxon-name-part><tp:taxon-name-part taxon-name-part-type="species" reg="weinmanniifolia">weinmanniifolia</tp:taxon-name-part></tp:taxon-name></italic> J. Poisson ex Franchet (<tp:taxon-name><tp:taxon-name-part taxon-name-part-type="family">Anacardiaceae</tp:taxon-name-part></tp:taxon-name>). The slope direction is to the south and the slope gradient is ca. 30°. The tree layer is up to 8 m tall with a canopy cover of 70% and the shrub and herb layer covers are 85% and 20%, respectively. The associated species include <italic><tp:taxon-name><tp:taxon-name-part taxon-name-part-type="genus" reg="Quercus">Quercus</tp:taxon-name-part><tp:taxon-name-part taxon-name-part-type="species" reg="phillyreoides">phillyreoides</tp:taxon-name-part></tp:taxon-name></italic> A. Gray (<tp:taxon-name><tp:taxon-name-part taxon-name-part-type="family">Fagaceae</tp:taxon-name-part></tp:taxon-name>), <tp:taxon-name><tp:taxon-name-part taxon-name-part-type="genus" reg="Sinosideroxylon">Sinosideroxylon</tp:taxon-name-part><tp:taxon-name-part taxon-name-part-type="species" reg="pedunculatum">pedunculatum</tp:taxon-name-part><tp:taxon-name-part taxon-name-part-type="basionym-authority">(Hemsl.)</tp:taxon-name-part><tp:taxon-name-part taxon-name-part-type="authority">H. Chuang</tp:taxon-name-part><tp:taxon-name-part taxon-name-part-type="infraspecific-rank">var.</tp:taxon-name-part><tp:taxon-name-part taxon-name-part-type="variety" reg="pubifolium">pubifolium</tp:taxon-name-part></tp:taxon-name> H. Chuang (<tp:taxon-name><tp:taxon-name-part taxon-name-part-type="family">Sapotaceae</tp:taxon-name-part></tp:taxon-name>), <italic><tp:taxon-name><tp:taxon-name-part taxon-name-part-type="genus" reg="Ardisia">Ardisia</tp:taxon-name-part><tp:taxon-name-part taxon-name-part-type="species" reg="pseudocrispa">pseudocrispa</tp:taxon-name-part></tp:taxon-name></italic> Pit. (<tp:taxon-name><tp:taxon-name-part taxon-name-part-type="family">Primulaceae</tp:taxon-name-part></tp:taxon-name>), <italic><tp:taxon-name><tp:taxon-name-part taxon-name-part-type="genus" reg="Schefflera">Schefflera</tp:taxon-name-part><tp:taxon-name-part taxon-name-part-type="species" reg="pesavis">pesavis</tp:taxon-name-part></tp:taxon-name></italic> R. Vig. (<tp:taxon-name><tp:taxon-name-part taxon-name-part-type="family">Araliaceae</tp:taxon-name-part></tp:taxon-name>), <italic><tp:taxon-name><tp:taxon-name-part taxon-name-part-type="genus" reg="Tetradium">Tetradium</tp:taxon-name-part><tp:taxon-name-part taxon-name-part-type="species" reg="calcicola">calcicola</tp:taxon-name-part></tp:taxon-name></italic> (Chun ex C.C. Huang) T.G. Hartley (<tp:taxon-name><tp:taxon-name-part taxon-name-part-type="family">Rutaceae</tp:taxon-name-part></tp:taxon-name>), <italic><tp:taxon-name><tp:taxon-name-part taxon-name-part-type="genus" reg="Sageretia">Sageretia</tp:taxon-name-part><tp:taxon-name-part taxon-name-part-type="species" reg="camelliifolia">camelliifolia</tp:taxon-name-part></tp:taxon-name></italic> Y.L. Chen &amp; P. K. Chou (<tp:taxon-name><tp:taxon-name-part taxon-name-part-type="family">Rhamnaceae</tp:taxon-name-part></tp:taxon-name>), <italic><tp:taxon-name><tp:taxon-name-part taxon-name-part-type="genus" reg="Paraboea">Paraboea</tp:taxon-name-part><tp:taxon-name-part taxon-name-part-type="species" reg="swinhoei">swinhoei</tp:taxon-name-part></tp:taxon-name></italic> (Hance) B.L. Burtt (<tp:taxon-name><tp:taxon-name-part taxon-name-part-type="family">Gesneriaceae</tp:taxon-name-part></tp:taxon-name>), <italic><tp:taxon-name><tp:taxon-name-part taxon-name-part-type="genus" reg="Bonia">Bonia</tp:taxon-name-part><tp:taxon-name-part taxon-name-part-type="species" reg="amplexicaulis">amplexicaulis</tp:taxon-name-part></tp:taxon-name></italic> (L.C. Chia et al.) N.H. Xia (<tp:taxon-name><tp:taxon-name-part taxon-name-part-type="family">Poaceae</tp:taxon-name-part></tp:taxon-name>), <italic><tp:taxon-name><tp:taxon-name-part taxon-name-part-type="genus" reg="Bulbophyllum">Bulbophyllum</tp:taxon-name-part><tp:taxon-name-part taxon-name-part-type="species" reg="andersonii">andersonii</tp:taxon-name-part></tp:taxon-name></italic> (Hook. f.) J.J. Smith (<tp:taxon-name><tp:taxon-name-part taxon-name-part-type="family">Orchidaceae</tp:taxon-name-part></tp:taxon-name>) etc.</p></tp:treatment-sec><tp:treatment-sec sec-type="conservation status" id="SECID0E4QAE"><title>Conservation status.</title><p><italic><tp:taxon-name><tp:taxon-name-part taxon-name-part-type="genus" reg="Vaccinium">Vaccinium</tp:taxon-name-part><tp:taxon-name-part taxon-name-part-type="species" reg="bangliangense">bangliangense</tp:taxon-name-part></tp:taxon-name></italic> has only been found in Bangliang Gibbon National Nature Reserve of Guangxi, China. As a new species, more subpopulations of <italic><tp:taxon-name><tp:taxon-name-part taxon-name-part-type="genus" reg="Vaccinium">V.</tp:taxon-name-part><tp:taxon-name-part taxon-name-part-type="species" reg="bangliangense">bangliangense</tp:taxon-name-part></tp:taxon-name></italic> could probably be found in similar habitats of surrounding limestone areas in the future. However, wild surveys have been conducted for more than ten years in the area where the new species was found. Only two subpopulations were found in the protected region with a total of fifteen individuals and seven of these are mature. Based on the current data, its population size is very small, and the area of occupancy (<abbrev xmlns:xlink="http://www.w3.org/1999/xlink" xlink:title="area of occupancy" id="ABBRID0EZRAE" xlink:type="simple">AOO</abbrev>) is restricted. According to Guidelines for Using the IUCN Red List Categories and Criteria (<xref ref-type="bibr" rid="B8">IUCN Standards and Petitions Committee 2022</xref>), the conservation status of <italic><tp:taxon-name><tp:taxon-name-part taxon-name-part-type="genus" reg="Vaccinium">V.</tp:taxon-name-part><tp:taxon-name-part taxon-name-part-type="species" reg="bangliangense">bangliangense</tp:taxon-name-part></tp:taxon-name></italic> should be assessed as Critically Endangered (<abbrev xmlns:xlink="http://www.w3.org/1999/xlink" xlink:title="Critically Endangered" id="ABBRID0EMSAE" xlink:type="simple">CR</abbrev>), based on criteria D of (<xref ref-type="bibr" rid="B7">IUCN 2012</xref>).</p></tp:treatment-sec><tp:treatment-sec sec-type="material" id="SECID0EUSAE"><title>Additional specimens examined</title><p><bold>(paratypes).</bold> China. Guangxi Zhuang Autonomous Region: Baise City, Jingxi City, Renzhuang Town, Bang Liang protection station, 900 m a.s.l., 2 June 2021, <italic>S.Y. Nong &amp; P. Yang NSY2021060201</italic> (<named-content xmlns:xlink="http://www.w3.org/1999/xlink" content-type="dwc:institutional_code" xlink:title="Guangxi Institute of Botany" xlink:href="http://grbio.org/institution/guangxi-institute-botany" xlink:type="simple">IBK</named-content>); Guilin City, cultivated in Botany Garden of Guilin, collected from the same locality as above, 16 January 2022, <italic>Y.S. Huang 2022011601</italic> (<named-content xmlns:xlink="http://www.w3.org/1999/xlink" content-type="dwc:institutional_code" xlink:title="Guangxi Institute of Botany" xlink:href="http://grbio.org/institution/guangxi-institute-botany" xlink:type="simple">IBK</named-content>).</p></tp:treatment-sec><ref-list><ref id="B13"><mixed-citation xmlns:xlink="http://www.w3.org/1999/xlink" xlink:type="simple"><person-group><name name-style="western"><surname>Sleumer</surname><given-names>HO</given-names></name></person-group> (<year>1941</year>) <article-title>Vaccinioideen-Studien.</article-title><source>Botanische Jahrbücher für Systematik</source><volume>71</volume>(<issue>4</issue>): <fpage>375</fpage>–<lpage>510</lpage>.</mixed-citation></ref><ref id="B8"><mixed-citation xmlns:xlink="http://www.w3.org/1999/xlink" xlink:type="simple"><institution xlink:type="simple">IUCN Standards and Petitions Committee</institution> (<year>2022</year>) Guidelines for using the IUCN Red List Categories and Criteria. Version 15. Prepared by the Standards and Petitions Committee. <ext-link xlink:type="simple" ext-link-type="uri" xlink:href="http://www.iucnredlist.org/documents/RedListGuidelines.pdf">http://www.iucnredlist.org/documents/RedListGuidelines.pdf</ext-link></mixed-citation></ref><ref id="B7"><mixed-citation xmlns:xlink="http://www.w3.org/1999/xlink" xlink:type="simple"><institution xlink:type="simple">IUCN</institution> (<year>2012</year>) IUCN Red List Categories and Criteria: Version 3.1. Second edition. IUCN, Gland, Switzerland and Cambridge, [iv +] 32 pp.</mixed-citation></ref></ref-list></tp:taxon-treatment>
